# Supplementary material for: Modulation of SETDB1 activity by APQ ameliorates heterochromatin condensation, motor function, and neuropathology in a Huntington’s disease mouse model
Source: J Enzyme Inhib Med Chem. 2021 Mar 26;36(1):856–68. doi: 10.1080/14756366.2021.1900160 (PMC8008885; doi:10.1080/14756366.2021.1900160)
Supplement: Supplemental Material [file IENZ_A_1900160_SM2742.zip]

Archive with 2 entries (2 files):
- Supple Table S1_H3K9me3_ChIP_Epigenome.csv
- Supple Table S2_GOBP_Epigenome.csv
