# Supplementary material for: Modulation of SETDB1 activity by APQ ameliorates heterochromatin condensation, motor function, and neuropathology in a Huntington’s disease mouse model
Source: J Enzyme Inhib Med Chem. 2021 Mar 26;36(1):856–68. doi: 10.1080/14756366.2021.1900160 (PMC8008885; doi:10.1080/14756366.2021.1900160)
Supplement: Supplemental Material [file IENZ_A_1900160_SM2742.zip › Supple Table S1_H3K9me3_ChIP_Epigenome.csv]

	Supplementing Table S1. Epigenome signatures landscaped by H3K9me3 and modulated by APQ in YAC HD mice.
ID	Chr	Start	End	Symbol	description	annotation	distanceToTSS	Fold(YAC/WT)	p-value(YAC/WT)	FDR(YAC/WT)	Fold(YACEi/YAC)	p-value(YACEi/YAC)	FDR(YACEi/YAC)
chr1_131908530_131908816	chr1	131908530	131908816	Nucks1	nuclear casein kinase and cyclin-dependent kinase substrate 1	Promoter (1-2kb)	-1642	2.44	0.044	0.439	-4.01	0.00375	0.483
chr1_153487828_153488249	chr1	153487828	153488249	Dhx9	DEAH (Asp-Glu-Ala-His) box polypeptide 9	Promoter (<=1kb)	-168	4.03	0.00258	0.23	-2.43	0.0464	0.626
chr1_71652484_71652752	chr1	71652484	71652752	Apol7d	apolipoprotein L 7d	Promoter (<=1kb)	-85	3.23	0.0128	0.302	-3.31	0.0125	0.495
chr10_130212472_130212863	chr10	130212472	130212863	Olfr827	olfactory receptor 827	Promoter (1-2kb)	-1344	3.6	0.00458	0.242	-3.69	0.00466	0.483
chr10_130499083_130499354	chr10	130499083	130499354	Vmn2r87	vomeronasal 2, receptor 87	Promoter (1-2kb)	-1704	2.88	0.0168	0.327	-4.03	0.00303	0.483
chr10_39961284_39961531	chr10	39961284	39961531	Mfsd4b3	major facilitator superfamily domain containing 4B3	Promoter (1-2kb)	-1131	3.12	0.0171	0.329	-3.2	0.0166	0.511
chr10_75351156_75351507	chr10	75351156	75351507	Gm5779	ribosomal protein, large, P0 pseudogene	Promoter (<=1kb)	-548	3.32	0.0097	0.283	-3.41	0.00958	0.485
chr10_78963256_78963630	chr10	78963256	78963630	Olfr1353	olfactory receptor 1353	Promoter (<=1kb)	0	4.18	0.00139	0.218	-2.79	0.0203	0.526
chr10_85919134_85919418	chr10	85919134	85919418	Prdm4	PR domain containing 4	Promoter (1-2kb)	-1992	2.82	0.0134	0.305	-2.28	0.0483	0.629
chr11_6231887_6232152	chr11	6231887	6232152	Npc1l1	NPC1-like 1	Promoter (1-2kb)	-1642	3.23	0.0128	0.302	-3.31	0.0125	0.495
chr11_70351943_70352224	chr11	70351943	70352224	Alox15	arachidonate 15-lipoxygenase	Promoter (<=1kb)	0	3.94	0.00225	0.226	-2.33	0.0472	0.627
chr14_50785599_50785931	chr14	50785599	50785931	Ttc5	tetratricopeptide repeat domain 5	Promoter (<=1kb)	-79	4.07	0.000605	0.217	-3.3	0.00462	0.483
chr14_51147689_51148262	chr14	51147689	51148262	Rnase1	ribonuclease, RNase A family, 1 (pancreatic)	Promoter (<=1kb)	-922	2.36	0.0376	0.415	-2.5	0.0327	0.579
chr14_67860151_67860425	chr14	67860151	67860425	Mir6539	microRNA 6539	Promoter (<=1kb)	-406	2.53	0.0171	0.329	-2.31	0.043	0.619
chr14_74972279_74972456	chr14	74972279	74972456	Gm4278	predicted gene 4278	Promoter (2-3kb)	-2630	2.56	0.032	0.396	-3.57	0.00725	0.483
chr14_7570803_7571731	chr14	7570803	7571731	Gm3558	predicted gene 3558	Promoter (2-3kb)	-2237	2.94	0.0368	0.41	-3.02	0.0349	0.587
chr16_17917614_17917958	chr16	17917614	17917958	Gsc2	goosecoid homebox 2	Promoter (2-3kb)	-2555	2.35	0.0266	0.373	-3.59	0.00345	0.483
chr17_18913933_18914613	chr17	18913933	18914613	Vmn2r97	vomeronasal 2, receptor 97	Promoter (<=1kb)	0	2.16	0.0378	0.416	-3.35	0.00517	0.483
chr17_33553505_33553673	chr17	33553505	33553673	Myo1f	myosin IF	Promoter (2-3kb)	-2034	2.78	0.0221	0.355	-3.41	0.00958	0.485
chr17_37114518_37114958	chr17	37114518	37114958	Olfr92	olfactory receptor 92	Promoter (2-3kb)	-2538	3.79	0.00269	0.23	-2.4	0.0387	0.603
chr17_37485182_37485483	chr17	37485182	37485483	H2-M2	histocompatibility 2, M region locus 2	Promoter (1-2kb)	-1653	3	0.012	0.298	-3.71	0.00459	0.483
chr17_47927455_47927829	chr17	47927455	47927829	Foxp4	forkhead box P4	Promoter (2-3kb)	-2823	2.75	0.0488	0.453	-2.83	0.0461	0.626
chr19_24902268_24902717	chr19	24902268	24902717	Foxd4	forkhead box D4	Promoter (<=1kb)	-959	2.81	0.00783	0.269	-2.16	0.0352	0.588
chr2_5015774_5016013	chr2	5015774	5016013	Mcm10	minichromosome maintenance 10 replication initiation factor	Promoter (2-3kb)	-2983	2.44	0.0322	0.397	-3.52	0.007	0.483
chr3_101112649_101113010	chr3	101112649	101113010	Ptgfrn	prostaglandin F2 receptor negative regulator	Promoter (2-3kb)	-2483	2.74	0.0213	0.35	-3.89	0.00389	0.483
chr3_35666243_35666969	chr3	35666243	35666969	Gm6639	predicted gene 6639	Promoter (<=1kb)	-80	3.28	0.0105	0.288	-3.37	0.0104	0.485
chr3_38487666_38488045	chr3	38487666	38488045	Ankrd50	ankyrin repeat domain 50	Promoter (2-3kb)	-2850	3.82	0.00265	0.23	-2.49	0.0308	0.574
chr3_81977204_81977533	chr3	81977204	81977533	Tdo2	tryptophan 2,3-dioxygenase	Promoter (1-2kb)	-1476	3.63	0.00452	0.242	-3.71	0.00459	0.483
chr3_92487863_92488097	chr3	92487863	92488097	Sprr1a	small proline-rich protein 1A	Promoter (1-2kb)	-1982	4.17	0.00251	0.228	-3.63	0.00628	0.483
chr4_3653408_3653656	chr4	3653408	3653656	2210414B05Rik	RIKEN cDNA 2210414B05 gene	Promoter (2-3kb)	-2850	3.08	0.0105	0.288	-3.07	0.0117	0.494
chr4_55418287_55418885	chr4	55418287	55418885	Gm12505	predicted gene 12505	Promoter (<=1kb)	0	2.75	0.0488	0.453	-2.83	0.0461	0.626
chr4_73631010_73633171	chr4	73631010	73633171	Gm11236	predicted gene 11236	Promoter (2-3kb)	-2614	3.37	0.012	0.298	-3.46	0.0117	0.494
chr4_96141001_96141325	chr4	96141001	96141325	Cyp2j12	cytochrome P450, family 2, subfamily j, polypeptide 12	Promoter (<=1kb)	0	2.65	0.0286	0.381	-3.49	0.00694	0.483
chr5_147954155_147954429	chr5	147954155	147954429	Mtus2	microtubule associated tumor suppressor candidate 2	Promoter (2-3kb)	-2891	3.15	0.015	0.316	-3.24	0.0146	0.501
chr6_116583898_116584203	chr6	116583898	116584203	Olfr215	olfactory receptor 215	Promoter (<=1kb)	-954	2.37	0.0323	0.397	-2.33	0.0422	0.616
chr6_40902902_40903167	chr6	40902902	40903167	Prss58	protease, serine 58	Promoter (2-3kb)	-2515	3.56	0.00386	0.235	-3.27	0.00788	0.483
chr6_52209895_52210445	chr6	52209895	52210445	Hoxa6	homeobox A6	Promoter (1-2kb)	-1271	2.08	0.0335	0.401	-2.02	0.0483	0.629
chr6_57158878_57159171	chr6	57158878	57159171	Vmn1r12	vomeronasal 1 receptor 12	Promoter (<=1kb)	0	3.09	0.00905	0.279	-3.18	0.00914	0.485
chr6_8194240_8194734	chr6	8194240	8194734	Col28a1	collagen, type XXVIII, alpha 1	Promoter (1-2kb)	-1623	2.05	0.0359	0.41	-2.03	0.0426	0.616
chr6_82941890_82942092	chr6	82941890	82942092	Sema4f	sema domain, immunoglobulin domain (Ig), TM domain, and short cytoplasmic domain	Promoter (2-3kb)	-2121	2.43	0.0221	0.356	-3.56	0.00364	0.483
chr6_88462374_88462646	chr6	88462374	88462646	Ruvbl1	RuvB-like protein 1	Promoter (2-3kb)	-2777	2.96	0.0239	0.36	-3.04	0.023	0.538
chr7_106081077_106081480	chr7	106081077	106081480	Gm8979	very large inducible GTPase 1 pseudogene	Promoter (1-2kb)	-1929	3.25	0.023	0.36	-3.34	0.0219	0.536
chr7_108053741_108053948	chr7	108053741	108053948	Olfr479	olfactory receptor 479	Promoter (1-2kb)	-1036	4.71	0.000461	0.217	-2.28	0.0452	0.626
chr7_140154755_140155139	chr7	140154755	140155139	Sprn	shadow of prion protein	Promoter (<=1kb)	-96	2.11	0.0481	0.453	-2.42	0.0314	0.575
chr7_20869153_20870151	chr7	20869153	20870151	Vmn1r116	vomeronasal 1 receptor 116	Promoter (2-3kb)	-2105	2.94	0.0368	0.41	-3.02	0.0349	0.587
chr7_28539372_28539811	chr7	28539372	28539811	Sycn	syncollin	Promoter (1-2kb)	-1074	2.18	0.0355	0.41	-2.21	0.035	0.587
chr7_30914737_30915034	chr7	30914737	30915034	Mag	myelin-associated glycoprotein	Promoter (<=1kb)	0	2.37	0.0448	0.443	-2.46	0.0419	0.614
chr8_67493810_67494076	chr8	67493810	67494076	Nat2	N-acetyltransferase 2 (arylamine N-acetyltransferase)	Promoter (<=1kb)	-799	3.07	0.0178	0.332	-2.63	0.037	0.599
chr9_39238856_39239153	chr9	39238856	39239153	Olfr1537	olfactory receptor 1537	Promoter (<=1kb)	-425	2.49	0.0198	0.341	-2.72	0.0207	0.531
chrX_100570155_100570557	chrX	100570155	100570557	Awat1	acyl-CoA wax alcohol acyltransferase 1	Promoter (1-2kb)	-1690	2.58	0.0244	0.362	-2.24	0.0426	0.617
chrX_100595739_100596091	chrX	100595739	100596091	P2ry4	pyrimidinergic receptor P2Y, G-protein coupled, 4	Promoter (<=1kb)	-870	2.38	0.0363	0.41	-2.74	0.0207	0.531
chrX_10118097_10118554	chrX	10118097	10118554	Srpx	sushi-repeat-containing protein	Promoter (<=1kb)	-436	2.93	0.0118	0.296	-2.46	0.022	0.536
chrX_103413658_103414114	chrX	103413658	103414114	Tsx	testis specific X-linked gene	Promoter (<=1kb)	-53	4.35	0.000746	0.217	-2.74	0.02	0.525
chrX_10714202_10714657	chrX	10714202	10714657	Mid1ip1	Mid1 interacting protein 1 (gastrulation specific G12-like (zebrafish))	Promoter (2-3kb)	-2708	3.57	0.00196	0.224	-2.68	0.0207	0.531
chrX_112599521_112600132	chrX	112599521	112600132	Zfp711	zinc finger protein 711	Promoter (<=1kb)	-394	4	0.00109	0.217	-3.8	0.00213	0.483
chrX_113186036_113186428	chrX	113186036	113186428	Chm	choroidermia (RAB escort protein 1)	Promoter (<=1kb)	-521	4.13	0.00181	0.223	-3.29	0.00847	0.484
chrX_120315318_120315582	chrX	120315318	120315582	H2afb3	H2A histone family, member B3	Promoter (2-3kb)	-2092	3.38	0.00832	0.272	-3.46	0.00827	0.483
chrX_120316028_120316808	chrX	120316028	120316808	H2afb3	H2A histone family, member B3	Promoter (2-3kb)	-2802	4.27	0.00141	0.219	-3.74	0.00507	0.483
chrX_123101642_123102142	chrX	123101642	123102142	Cldn34c1	claudin 34C1	Promoter (1-2kb)	-1381	4.59	0.000238	0.217	-3.6	0.00213	0.483
chrX_13041660_13042117	chrX	13041660	13042117	5730405O15Rik	RIKEN cDNA 5730405O15 gene	Promoter (<=1kb)	0	3.52	0.00779	0.269	-3.61	0.00767	0.483
chrX_134057860_134058275	chrX	134057860	134058275	Cstf2	cleavage stimulation factor, 3' pre-RNA subunit 2	Promoter (<=1kb)	-901	4.14	0.00117	0.217	-2.34	0.0434	0.621
chrX_134162152_134162880	chrX	134162152	134162880	Xkrx	X-linked Kx blood group related, X-linked	Promoter (<=1kb)	-224	3.34	0.00252	0.229	-2.18	0.0324	0.577
chrX_134757222_134757422	chrX	134757222	134757422	Mir7093	microRNA 7093	Promoter (<=1kb)	-209	2.71	0.0403	0.428	-2.8	0.0382	0.601
chrX_142294260_142294634	chrX	142294260	142294634	Gm5643	heterogeneous nuclear ribonucleoprotein A1 pseudogene	Promoter (2-3kb)	-2871	2.77	0.019	0.338	-2.73	0.0232	0.538
chrX_142390366_142390928	chrX	142390366	142390928	Acsl4	acyl-CoA synthetase long-chain family member 4	Promoter (<=1kb)	0	3.89	0.00222	0.226	-2.3	0.0399	0.606
chrX_150550381_150550648	chrX	150550381	150550648	Mir3620	microRNA 3620	Promoter (2-3kb)	-2936	4.02	0.00189	0.224	-2.24	0.0463	0.626
chrX_152231158_152231359	chrX	152231158	152231359	Kdm5c	lysine (K)-specific demethylase 5C	Promoter (1-2kb)	-1868	3.07	0.0178	0.332	-3.16	0.0173	0.515
chrX_152560343_152560717	chrX	152560343	152560717	Cldn34a	claudin 34A	Promoter (2-3kb)	-2617	2.89	0.00917	0.279	-4.14	0.000685	0.483
chrX_152562252_152562894	chrX	152562252	152562894	Cldn34a	claudin 34A	Promoter (<=1kb)	-440	4.02	0.000954	0.217	-2.56	0.0223	0.536
chrX_153139912_153140739	chrX	153139912	153140739	Rragb	Ras-related GTP binding B	Promoter (<=1kb)	0	3.71	0.00126	0.218	-2.81	0.0179	0.517
chrX_158043367_158043944	chrX	158043367	158043944	Cnksr2	connector enhancer of kinase suppressor of Ras 2	Promoter (<=1kb)	-170	3.78	0.00205	0.225	-2.16	0.0484	0.629
chrX_159623974_159624438	chrX	159623974	159624438	Sh3kbp1	SH3-domain kinase binding protein 1	Promoter (2-3kb)	-2834	4.84	0.000169	0.217	-3.85	0.00144	0.483
chrX_159987543_159987820	chrX	159987543	159987820	Map3k15	mitogen-activated protein kinase kinase kinase 15	Promoter (<=1kb)	-613	4.06	0.00303	0.232	-3.61	0.00666	0.483
chrX_161115587_161115938	chrX	161115587	161115938	Scml2	sex comb on midleg-like 2 (Drosophila)	Promoter (1-2kb)	-1255	4.39	0.000954	0.217	-2.64	0.0206	0.531
chrX_162760032_162760397	chrX	162760032	162760397	Rbbp7	retinoblastoma binding protein 7, chromatin remodeling factor	Promoter (<=1kb)	0	4.27	0.0028	0.23	-3.13	0.0183	0.521
chrX_166236123_166236395	chrX	166236123	166236395	Gpm6b	glycoprotein m6b	Promoter (2-3kb)	-2548	4.1	0.00108	0.217	-4.18	0.00117	0.483
chrX_166439947_166441101	chrX	166439947	166441101	Ofd1	OFD1, centriole and centriolar satellite protein	Promoter (<=1kb)	0	6.04	4.98E-06	0.217	-2.41	0.0241	0.545
chrX_166482184_166482633	chrX	166482184	166482633	Rab9	RAB9, member RAS oncogene family	Promoter (2-3kb)	-2317	2.7	0.0142	0.311	-2.11	0.032	0.576
chrX_167266371_167266766	chrX	167266371	167266766	Tlr8	toll-like receptor 8	Promoter (2-3kb)	-2042	2.37	0.0464	0.447	-3.38	0.0108	0.485
chrX_169321353_169321792	chrX	169321353	169321792	Hccs	holocytochrome c synthetase	Promoter (<=1kb)	-981	3.93	0.00189	0.224	-2.43	0.0273	0.557
chrX_20364227_20364518	chrX	20364227	20364518	Rp2	retinitis pigmentosa 2 homolog	Promoter (<=1kb)	0	3.86	0.0029	0.23	-2.41	0.0359	0.591
chrX_20656130_20656390	chrX	20656130	20656390	Uba1	ubiquitin-like modifier activating enzyme 1	Promoter (1-2kb)	-1912	3.28	0.0105	0.288	-3.37	0.0104	0.485
chrX_20953229_20953500	chrX	20953229	20953500	Elk1	ELK1, member of ETS oncogene family	Promoter (2-3kb)	-2621	3.85	0.00273	0.23	-2.86	0.0163	0.511
chrX_21482622_21482887	chrX	21482622	21482887	Agtr2	angiotensin II receptor, type 2	Promoter (1-2kb)	-1737	3.67	0.00473	0.243	-3.76	0.00475	0.483
chrX_26312054_26312492	chrX	26312054	26312492	Gm2030	predicted gene 2030	Promoter (2-3kb)	-2010	2.51	0.0428	0.435	-3.52	0.0105	0.485
chrX_36109196_36109454	chrX	36109196	36109454	Il13ra1	interleukin 13 receptor, alpha 1	Promoter (2-3kb)	-2654	3.3	0.011	0.292	-2.46	0.0438	0.623
chrX_36905541_36905809	chrX	36905541	36905809	Nkrf	NF-kappaB repressing factor	Promoter (2-3kb)	-2642	4.33	0.000684	0.217	-3.88	0.00182	0.483
chrX_37123899_37124333	chrX	37123899	37124333	Nkap	NFKB activating protein	Promoter (2-3kb)	-2430	4.39	0.000596	0.217	-4.48	0.000656	0.483
chrX_37452615_37453616	chrX	37452615	37453616	Rhox2c	reproductive homeobox 2C	Promoter (<=1kb)	-43	2.94	0.0368	0.41	-3.02	0.0349	0.587
chrX_3754586_3757167	chrX	3754586	3757167	Btbd35f16	BTB domain containing 35, family member 16	Promoter (1-2kb)	-1701	3.1	0.0287	0.381	-3.19	0.0273	0.557
chrX_38188422_38188784	chrX	38188422	38188784	Zbtb33	zinc finger and BTB domain containing 33	Promoter (1-2kb)	-1009	3.53	0.00987	0.283	-3.61	0.00954	0.485
chrX_39344610_39344955	chrX	39344610	39344955	Cypt15	cysteine-rich perinuclear theca 15	Promoter (1-2kb)	-1311	4.15	0.0021	0.225	-2.4	0.0377	0.601
chrX_45089282_45089681	chrX	45089282	45089681	Prr32	proline rich 32	Promoter (1-2kb)	-1223	3.91	0.000946	0.217	-2.44	0.0348	0.587
chrX_48620698_48620925	chrX	48620698	48620925	Slc25a14	solute carrier family 25 (mitochondrial carrier, brain), member 14	Promoter (2-3kb)	-2653	3.93	0.00189	0.224	-3.48	0.00474	0.483
chrX_48879422_48879631	chrX	48879422	48879631	Gm595	predicted gene 595	Promoter (1-2kb)	-1709	3.71	0.00332	0.232	-3.8	0.00343	0.483
chrX_49681982_49682310	chrX	49681982	49682310	Olfr1320	olfactory receptor 1320	Promoter (1-2kb)	-1194	2.73	0.0343	0.406	-2.96	0.027	0.557
chrX_51205773_51206072	chrX	51205773	51206072	Mbnl3	muscleblind like splicing factor 3	Promoter (<=1kb)	0	4.3	0.000565	0.217	-4.38	0.000638	0.483
chrX_52575414_52575585	chrX	52575414	52575585	A630012P03Rik	RIKEN cDNA A630012P03 gene	Promoter (<=1kb)	-258	4.11	0.00112	0.217	-2.24	0.0368	0.597
chrX_53059727_53060393	chrX	53059727	53060393	C430049B03Rik	RIKEN cDNA C430049B03 gene	Promoter (2-3kb)	-2537	4.88	8.55E-05	0.217	-2.78	0.0152	0.506
chrX_5469564_5470151	chrX	5469564	5470151	Mycs	myc-like oncogene, s-myc protein	Promoter (<=1kb)	-299	2.4	0.0177	0.332	-2.41	0.032	0.576
chrX_55223440_55223928	chrX	55223440	55223928	Slxl1	Slx-like 1	Promoter (2-3kb)	-2948	3.5	0.00593	0.253	-3.59	0.00598	0.483
chrX_56214992_56215323	chrX	56214992	56215323	Gm773	predicted gene 773	Promoter (2-3kb)	-2111	2.25	0.0454	0.446	-3.3	0.00746	0.483
chrX_56345445_56345878	chrX	56345445	56345878	Zfp449	zinc finger protein 449	Promoter (<=1kb)	-522	4.58	0.000222	0.217	-3.19	0.00547	0.483
chrX_56823574_56823879	chrX	56823574	56823879	Map7d3	MAP7 domain containing 3	Promoter (1-2kb)	-1249	4.02	0.00153	0.221	-4.1	0.00163	0.483
chrX_57211052_57211422	chrX	57211052	57211422	Cd40lg	CD40 ligand	Promoter (<=1kb)	-721	3.77	0.00207	0.225	-3.71	0.00281	0.483
chrX_59587905_59588513	chrX	59587905	59588513	Fgf13	fibroblast growth factor 13	Promoter (2-3kb)	-2333	3.46	0.00904	0.279	-4.9	0.0013	0.483
chrX_62280858_62281466	chrX	62280858	62281466	4933402E13Rik	RIKEN cDNA 4933402E13 gene	Promoter (2-3kb)	-2033	2.4	0.0233	0.36	-2.07	0.0457	0.626
chrX_6399655_6400248	chrX	6399655	6400248	Shroom4	shroom family member 4	Promoter (<=1kb)	0	5.14	5.32E-05	0.217	-2.29	0.0251	0.549
chrX_66814240_66814775	chrX	66814240	66814775	Mir470	microRNA 470	Promoter (<=1kb)	-215	2.41	0.0323	0.397	-2.86	0.0142	0.501
chrX_68010275_68010563	chrX	68010275	68010563	Mir509	microRNA 509	Promoter (<=1kb)	-96	2.84	0.0147	0.315	-3.86	0.00308	0.483
chrX_72985743_72986276	chrX	72985743	72986276	Zfp185	zinc finger protein 185	Promoter (1-2kb)	-1063	3.61	0.00299	0.232	-2.91	0.0179	0.517
chrX_74085947_74086310	chrX	74085947	74086310	Mecp2	methyl CpG binding protein 2	Promoter (<=1kb)	-257	4.15	0.00102	0.217	-3.17	0.00724	0.483
chrX_74254068_74254967	chrX	74254068	74254967	Emd	emerin	Promoter (<=1kb)	0	4.59	0.000474	0.217	-2.9	0.0108	0.485
chrX_7571434_7571820	chrX	7571434	7571820	Flicr	Foxp3 regulating long intergenic noncoding RNA	Promoter (1-2kb)	-1780	3.82	0.00233	0.226	-4.01	0.00209	0.483
chrX_7720185_7720585	chrX	7720185	7720585	Wdr45	WD repeat domain 45	Promoter (1-2kb)	-1635	4.66	0.00017	0.217	-3.17	0.0037	0.483
chrX_77798133_77798638	chrX	77798133	77798638	Prkx	protein kinase, X-linked	Promoter (2-3kb)	-2173	4.43	0.00134	0.218	-2.48	0.0354	0.589
chrX_7787762_7788457	chrX	7787762	7788457	Gripap1	GRIP1 associated protein 1	Promoter (1-2kb)	-1536	3.98	0.000862	0.217	-2.38	0.0241	0.545
chrX_8076427_8076637	chrX	8076427	8076637	Suv39h1	suppressor of variegation 3-9 homolog 1 (Drosophila)	Promoter (1-2kb)	-1667	4.06	0.00174	0.222	-2.8	0.0159	0.511
chrX_8147480_8147724	chrX	8147480	8147724	Rbm3	RNA binding motif (RNP1, RRM) protein 3	Promoter (1-2kb)	-1600	4.1	0.00161	0.222	-2.71	0.0232	0.538
chrX_8592171_8592736	chrX	8592171	8592736	Ssxb3	synovial sarcoma, X member B3	Promoter (2-3kb)	-2913	3.73	0.00321	0.232	-2.75	0.0193	0.524
chrX_92601496_92601857	chrX	92601496	92601857	Mageb18	melanoma antigen family B, 18	Promoter (1-2kb)	-1924	4.03	0.00258	0.23	-2.64	0.0314	0.575
chrX_96456335_96456839	chrX	96456335	96456839	Hsf3	heat shock transcription factor 3	Promoter (<=1kb)	-41	2.28	0.0452	0.446	-2.88	0.0145	0.501
