# Supplementary material for: Modulation of SETDB1 activity by APQ ameliorates heterochromatin condensation, motor function, and neuropathology in a Huntington’s disease mouse model
Source: J Enzyme Inhib Med Chem. 2021 Mar 26;36(1):856–68. doi: 10.1080/14756366.2021.1900160 (PMC8008885; doi:10.1080/14756366.2021.1900160)
Supplement: Supplemental Material [file IENZ_A_1900160_SM2742.zip › Supple Table S2_GOBP_Epigenome.csv]

Supplementing Table S2. Gene Ontology Biological Processes (GOBPs) of epigenomes that are significantly modulated by APQ in YAC HD mice.
Term	Count	Fold Enrichment	PValue	Genes
GO:0006355~regulation of transcription, DNA-templated	19	1.8	0.0124	NKRF, NKAP, ZFP711, ZBTB33, MYCS, SCML2, MECP2, SUV39H1, ELK1, GSC2, RBBP7, FOXP4, PRDM4, HOXA6, SSXB3, HSF3, RUVBL1, FOXD4, KDM5C
GO:0006351~transcription, DNA-templated	16	1.8	0.0214	ZFP711, NKAP, NKRF, ZBTB33, ZFP449, MECP2, SUV39H1, ELK1, RBBP7, FOXP4, PRDM4, HOXA6, HSF3, RUVBL1, FOXD4, KDM5C
GO:0006342~chromatin silencing	3	10.4	0.0332	MECP2, SUV39H1, H2AFB3
GO:0045892~negative regulation of transcription, DNA-templated	7	2.6	0.0477	NKAP, NKRF, ZBTB33, MECP2, SUV39H1, RBBP7, KDM5C
GO:0060993~kidney morphogenesis	2	31.1	0.0617	AGTR2, PRKX
Category	Term	Count	%	PValue	Genes	List Total	Pop Hits	Pop Total	Fold Enrichment	Bonferroni	Benjamini	FDR
GOTERM_BP_DIRECT	GO:0006355~regulation of transcription, DNA-templated	19	16.23931624	0.012442173	NKRF, NKAP, ZFP711, ZBTB33, MYCS, SCML2, MECP2, SUV39H1, ELK1, GSC2, RBBP7, FOXP4, PRDM4, HOXA6, SSXB3, HSF3, RUVBL1, FOXD4, KDM5C	83	2279	18082	1.816258452	0.994460735	0.994460735	16.10198287
GOTERM_BP_DIRECT	GO:0006351~transcription, DNA-templated	16	13.67521368	0.021360304	ZFP711, NKAP, NKRF, ZBTB33, ZFP449, MECP2, SUV39H1, ELK1, RBBP7, FOXP4, PRDM4, HOXA6, HSF3, RUVBL1, FOXD4, KDM5C	83	1885	18082	1.849170688	0.999871627	0.988669822	26.12353683
GOTERM_BP_DIRECT	GO:0006342~chromatin silencing	3	2.564102564	0.033193626	MECP2, SUV39H1, H2AFB3	83	63	18082	10.3740677	0.999999176	0.990625138	37.70986209
GOTERM_BP_DIRECT	GO:0045892~negative regulation of transcription, DNA-templated	7	5.982905983	0.047651989	NKAP, NKRF, ZBTB33, MECP2, SUV39H1, RBBP7, KDM5C	83	579	18082	2.633830659	0.999999998	0.993689675	49.57374184
GOTERM_BP_DIRECT	GO:0060993~kidney morphogenesis	2	1.709401709	0.061672162	AGTR2, PRKX	83	14	18082	31.1222031	1	0.994925049	59.0423525
GOTERM_BP_DIRECT	GO:0007026~negative regulation of microtubule depolymerization	2	1.709401709	0.103408247	FGF13, MID1IP1	83	24	18082	18.15461847	1	0.999473818	78.36050758
GOTERM_BP_DIRECT	GO:0006357~regulation of transcription from RNA polymerase II promoter	5	4.273504274	0.106164951	NUCKS1, ELK1, HSF3, GSC2, RUVBL1	83	397	18082	2.743771054	1	0.998710982	79.27504549
GOTERM_BP_DIRECT	GO:0048511~rhythmic process	3	2.564102564	0.114708744	DHX9, SUV39H1, KDM5C	83	128	18082	5.105986446	1	0.998200734	81.88652634
GOTERM_BP_DIRECT	GO:0016569~covalent chromatin modification	4	3.418803419	0.120187072	SUV39H1, RUVBL1, RBBP7, KDM5C	83	266	18082	3.276021379	1	0.997272425	83.39653731
GOTERM_BP_DIRECT	GO:0006974~cellular response to DNA damage stimulus	5	4.273504274	0.12343338	UBA1, SUV39H1, RUVBL1, TTC5, MCM10	83	420	18082	2.593516925	1	0.995777453	84.23527611
GOTERM_BP_DIRECT	GO:0048147~negative regulation of fibroblast proliferation	2	1.709401709	0.13547222	AGTR2, EMD	83	32	18082	13.61596386	1	0.995880521	87.01428187
GOTERM_BP_DIRECT	GO:0016573~histone acetylation	2	1.709401709	0.147201905	MECP2, RUVBL1	83	35	18082	12.44888124	1	0.995940881	89.2780776
GOTERM_BP_DIRECT	GO:0019369~arachidonic acid metabolic process	2	1.709401709	0.151076757	ALOX15, CYP2J12	83	36	18082	12.10307898	1	0.994638809	89.94137828
GOTERM_BP_DIRECT	GO:0006629~lipid metabolic process	5	4.273504274	0.155234579	AWAT1, ALOX15, NPC1L1, MID1IP1, ACSL4	83	459	18082	2.373152742	1	0.993266366	90.61060132
GOTERM_BP_DIRECT	GO:0034605~cellular response to heat	2	1.709401709	0.162597265	DHX9, HSF3	83	39	18082	11.17207291	1	0.992623488	91.69524776
GOTERM_BP_DIRECT	GO:0007286~spermatid development	3	2.564102564	0.164084856	GM2030, GM773, SLXL1	83	160	18082	4.084789157	1	0.990426254	91.89974753
GOTERM_BP_DIRECT	GO:0032956~regulation of actin cytoskeleton organization	2	1.709401709	0.203533103	MYO1F, GPM6B	83	50	18082	8.714216867	1	0.996133394	95.88757413
GOTERM_BP_DIRECT	GO:0000183~chromatin silencing at rDNA	2	1.709401709	0.221480669	SUV39H1, RBBP7	83	55	18082	7.922015334	1	0.996887168	97.01258117
GOTERM_BP_DIRECT	GO:0034613~cellular protein localization	2	1.709401709	0.221480669	SCML2, RRAGB	83	55	18082	7.922015334	1	0.996887168	97.01258117
GOTERM_BP_DIRECT	GO:0000122~negative regulation of transcription from RNA polymerase II promoter	6	5.128205128	0.23552149	NKAP, MECP2, SUV39H1, RBBP7, FOXP4, KDM5C	83	729	18082	1.793048738	1	0.997165658	97.68549305
GOTERM_BP_DIRECT	GO:0007612~learning	2	1.709401709	0.259571057	MECP2, FGF13	83	66	18082	6.601679445	1	0.998042146	98.52158652
GOTERM_BP_DIRECT	GO:0034976~response to endoplasmic reticulum stress	2	1.709401709	0.292597895	ALOX15, SRPX	83	76	18082	5.733037413	1	0.998930648	99.22033833
GOTERM_BP_DIRECT	GO:0071260~cellular response to mechanical stimulus	2	1.709401709	0.299026474	MAG, TLR8	83	78	18082	5.586036454	1	0.998771511	99.3140228
GOTERM_BP_DIRECT	GO:0006338~chromatin remodeling	2	1.709401709	0.302219088	RUVBL1, RBBP7	83	79	18082	5.515327131	1	0.99848592	99.35655845
GOTERM_BP_DIRECT	GO:1903955~positive regulation of protein targeting to mitochondrion	2	1.709401709	0.305397338	NKAP, RUVBL1	83	80	18082	5.446385542	1	0.998166169	99.39645872
GOTERM_BP_DIRECT	GO:0000902~cell morphogenesis	2	1.709401709	0.308561288	SHROOM4, RP2	83	81	18082	5.379146214	1	0.997812685	99.43388676
GOTERM_BP_DIRECT	GO:0007613~memory	2	1.709401709	0.314846539	MECP2, FGF13	83	83	18082	5.249528233	1	0.997607117	99.50192892
GOTERM_BP_DIRECT	GO:0001503~ossification	2	1.709401709	0.354347026	ALOX15, GPM6B	83	96	18082	4.538654618	1	0.998798796	99.78339804
GOTERM_BP_DIRECT	GO:0007010~cytoskeleton organization	2	1.709401709	0.377527887	RP2, SH3KBP1	83	104	18082	4.18952734	1	0.999111694	99.87028468
GOTERM_BP_DIRECT	GO:0007608~sensory perception of smell	7	5.982905983	0.41723578	OLFR1537, OLFR479, OLFR1320, OLFR215, OLFR1353, OLFR827, OLFR92	83	1143	18082	1.334197683	1	0.999559321	99.94852916
GOTERM_BP_DIRECT	GO:0006260~DNA replication	2	1.709401709	0.429338907	RBBP7, MCM10	83	123	18082	3.54236458	1	0.999573519	99.96165144
GOTERM_BP_DIRECT	GO:0030308~negative regulation of cell growth	2	1.709401709	0.434538381	PRDM4, RBBP7	83	125	18082	3.485686747	1	0.999515385	99.96627074
GOTERM_BP_DIRECT	GO:0030182~neuron differentiation	2	1.709401709	0.439691054	MECP2, ACSL4	83	127	18082	3.430794042	1	0.999453714	99.97033406
GOTERM_BP_DIRECT	GO:0006954~inflammatory response	3	2.564102564	0.464222957	AGTR2, CD40LG, TLR8	83	344	18082	1.899901933	1	0.999609366	99.9841654
GOTERM_BP_DIRECT	GO:0006914~autophagy	2	1.709401709	0.476885706	SRPX, WDR45	83	142	18082	3.068386221	1	0.999632529	99.98867742
GOTERM_BP_DIRECT	GO:0006915~apoptotic process	4	3.418803419	0.480451331	MYCS, SCML2, SH3KBP1, FGF13	83	570	18082	1.528809977	1	0.999575244	99.9897129
GOTERM_BP_DIRECT	GO:0045893~positive regulation of transcription, DNA-templated	4	3.418803419	0.487419212	ZFP711, AGTR2, MECP2, ELK1	83	576	18082	1.512884873	1	0.999548971	99.99148735
GOTERM_BP_DIRECT	GO:0007165~signal transduction	7	5.982905983	0.507979096	NKRF, OLFR1537, OLFR479, AGTR2, P2RY4, CD40LG, TLR8	83	1255	18082	1.215129842	1	0.99964907	99.99520535
GOTERM_BP_DIRECT	GO:0006631~fatty acid metabolic process	2	1.709401709	0.509395209	ALOX15, ACSL4	83	156	18082	2.793018227	1	0.999580757	99.99539527
GOTERM_BP_DIRECT	GO:0007186~G-protein coupled receptor signaling pathway	9	7.692307692	0.515176429	OLFR1537, OLFR479, AGTR2, OLFR1320, P2RY4, OLFR215, OLFR1353, OLFR827, OLFR92	83	1706	18082	1.149295894	1	0.999548884	99.99610046
GOTERM_BP_DIRECT	GO:0043524~negative regulation of neuron apoptotic process	2	1.709401709	0.518311357	AGTR2, MECP2	83	160	18082	2.723192771	1	0.99948867	99.99643953
GOTERM_BP_DIRECT	GO:0032259~methylation	2	1.709401709	0.537791647	PRDM4, SUV39H1	83	169	18082	2.578170671	1	0.999594954	99.99800429
GOTERM_BP_DIRECT	GO:0007268~chemical synaptic transmission	2	1.709401709	0.544110513	OLFR479, MECP2	83	172	18082	2.533202578	1	0.999574198	99.99835462
GOTERM_BP_DIRECT	GO:0055114~oxidation-reduction process	4	3.418803419	0.596316959	TDO2, ALOX15, CHM, KDM5C	83	676	18082	1.289085335	1	0.9998423	99.99970105
GOTERM_BP_DIRECT	GO:0030335~positive regulation of cell migration	2	1.709401709	0.604609817	SEMA4F, MYO1F	83	203	18082	2.146358834	1	0.999841795	99.99977655
GOTERM_BP_DIRECT	GO:0007420~brain development	2	1.709401709	0.627553723	SHROOM4, MECP2	83	216	18082	2.01717983	1	0.999889273	99.99990337
GOTERM_BP_DIRECT	GO:0008283~cell proliferation	2	1.709401709	0.63434506	FGF13, MCM10	83	220	18082	1.980503834	1	0.999885674	99.99992535
GOTERM_BP_DIRECT	GO:0007155~cell adhesion	3	2.564102564	0.64992081	MAG, COL28A1, PRKX	83	485	18082	1.347559309	1	0.999905575	99.99995945
GOTERM_BP_DIRECT	GO:0006886~intracellular protein transport	2	1.709401709	0.653993625	ANKRD50, CHM	83	232	18082	1.87806398	1	0.999896486	99.99996559
GOTERM_BP_DIRECT	GO:0007264~small GTPase mediated signal transduction	2	1.709401709	0.660308463	CHM, RAB9	83	236	18082	1.846232387	1	0.999893199	99.99997342
GOTERM_BP_DIRECT	GO:0030154~cell differentiation	4	3.418803419	0.692774886	SEMA4F, SUV39H1, ELK1, PRKX	83	780	18082	1.117207291	1	0.999944295	99.9999935
GOTERM_BP_DIRECT	GO:0007275~multicellular organism development	5	4.273504274	0.693372518	SHROOM4, SEMA4F, HOXA6, MBNL3, PRKX	83	1029	18082	1.058578337	1	0.999933561	99.99999368
GOTERM_BP_DIRECT	GO:0010629~negative regulation of gene expression	2	1.709401709	0.702809126	MIR470, PRDM4	83	265	18082	1.644191862	1	0.99993771	99.99999592
GOTERM_BP_DIRECT	GO:0007067~mitotic nuclear division	2	1.709401709	0.718818087	OFD1, RUVBL1	83	277	18082	1.572963333	1	0.999951531	99.99999812
GOTERM_BP_DIRECT	GO:0015031~protein transport	3	2.564102564	0.754355603	RP2, GPM6B, RAB9	83	592	18082	1.103997069	1	0.999979375	99.99999972
GOTERM_BP_DIRECT	GO:0010468~regulation of gene expression	2	1.709401709	0.756337953	MECP2, SLXL1	83	308	18082	1.414645595	1	0.999976393	99.99999975
GOTERM_BP_DIRECT	GO:0006281~DNA repair	2	1.709401709	0.767351456	RUVBL1, TTC5	83	318	18082	1.370159885	1	0.999979733	99.99999987
GOTERM_BP_DIRECT	GO:0006397~mRNA processing	2	1.709401709	0.771617856	CSTF2, MBNL3	83	322	18082	1.353139265	1	0.99997859	99.9999999
GOTERM_BP_DIRECT	GO:0007399~nervous system development	2	1.709401709	0.823008421	SEMA4F, FGF13	83	377	18082	1.15573168	1	0.999995841	100
GOTERM_BP_DIRECT	GO:0045944~positive regulation of transcription from RNA polymerase II promoter	4	3.418803419	0.836280111	NUCKS1, ELK1, HSF3, TTC5	83	995	18082	0.87580069	1	0.999997035	100
GOTERM_BP_DIRECT	GO:0035556~intracellular signal transduction	2	1.709401709	0.840942689	CNKSR2, AGTR2	83	400	18082	1.089277108	1	0.999996998	100
GOTERM_BP_DIRECT	GO:0006412~translation	2	1.709401709	0.841680315	SLC25A14, RBM3	83	401	18082	1.086560707	1	0.999996417	100
GOTERM_BP_DIRECT	GO:0008152~metabolic process	2	1.709401709	0.881382065	NAT2, ACSL4	83	463	18082	0.941060137	1	0.999999365	100
GOTERM_BP_DIRECT	GO:0008284~positive regulation of cell proliferation	2	1.709401709	0.918013214	AGTR2, MECP2	83	542	18082	0.803894545	1	0.99999993	100
GOTERM_BP_DIRECT	GO:0006468~protein phosphorylation	2	1.709401709	0.930098718	MAP3K15, PRKX	83	576	18082	0.756442436	1	0.999999968	100
GOTERM_BP_DIRECT	GO:0016310~phosphorylation	2	1.709401709	0.940979177	MAP3K15, PRKX	83	612	18082	0.711945823	1	0.999999986	100
GOTERM_BP_DIRECT	GO:0007049~cell cycle	2	1.709401709	0.941531951	SUV39H1, RUVBL1	83	614	18082	0.709626781	1	0.999999982	100
GOTERM_BP_DIRECT	GO:0006810~transport	5	4.273504274	0.971124352	SLC25A14, RP2, GPM6B, RAB9, MFSD4B3	83	1822	18082	0.597846931	1	1	100
